# Supplementary material for: Condition-Specific Competitive Effects of the Invasive Mosquito Aedes albopictus on the Resident Culex pipiens among Different Urban Container Habitats May Explain Their Coexistence in the Field
Source: Insects. 2021 Nov 4;12(11):993. doi: 10.3390/insects12110993 (PMC8621322; doi:10.3390/insects12110993)
Supplement: Supplementary file 1 [file insects-12-00993-s001.zip]

Archive with 8 entries (7 files):
- Supplemental Files/
- __MACOSX/._Supplemental Files
- Supplemental Files/Dataset S1. Field survey.xlsx
- __MACOSX/Supplemental Files/._Dataset S1. Field survey.xlsx
- Supplemental Files/Dataset S2. Nutrient analyses.xlsx
- __MACOSX/Supplemental Files/._Dataset S2. Nutrient analyses.xlsx
- Supplemental Files/Dataset S3. Competition trial.xlsx
- __MACOSX/Supplemental Files/._Dataset S3. Competition trial.xlsx
